# Supplementary material for: A dataset for examining trends in publication of new Australian insects
Source: Biodivers Data J. 2014 Jul 7;(2):e1160. doi: 10.3897/BDJ.2.e1160 (PMC4092321; doi:10.3897/BDJ.2.e1160)
Supplement: Supplementary material 2 — Figure 1 data [file biodiversity_data_journal-2-e1160-s002.tsv]

Country	No_taxa	Country	No_publicationss
Argentina	3	Argentina	3
Australia	9796	Australia	1499
Austria	620	Austria	81
Belgium	174	Belgium	43
Brazil	98	Brazil	25
Bulgaria	19	Bulgaria	10
Canada	57	Canada	24
China	15	China	12
Costa Rica	1	Costa Rica	1
Czech Republic	85	Czech Republic	39
Denmark	163	Denmark	55
Ecuador	5	Ecuador	5
Fiji	1	Fiji	1
Finland	36	Finland	6
France	178	France	77
Germany	1057	Germany	236
Hungary	133	Hungary	53
India	95	India	47
Indonesia	5	Indonesia	3
Israel	1	Israel	1
Italy	487	Italy	87
Jamaica	1	Jamaica	1
Japan	123	Japan	73
Jordan	6	Jordan	1
Latvia	1	Latvia	1
Malaysia	6	Malaysia	3
Mexico	1	Mexico	1
Morocco	1	Morocco	1
Netherlands	272	Netherlands	86
New Zealand	805	New Zealand	162
Nigeria	2	Nigeria	1
Norway	7	Norway	4
Pakistan	2	Pakistan	2
Peru	1	Peru	1
PNG	9	PNG	3
Poland	302	Poland	75
Portugal	9	Portugal	7
Romania	3	Romania	3
Russia	174	Russia	59
Singapore	8	Singapore	5
Slovakia	37	Slovakia	6
South Africa	22	South Africa	17
Spain	20	Spain	6
Sri Lanka	1	Sri Lanka	1
Sweden	31	Sweden	12
Switzerland	67	Switzerland	19
Taiwan	13	Taiwan	8
Turkey	4	Turkey	3
UK	1294	UK	302
Ukraine	4	Ukraine	4
USA	2063	USA	453
