# Supplementary material for: A dataset for examining trends in publication of new Australian insects
Source: Biodivers Data J. 2014 Jul 7;(2):e1160. doi: 10.3897/BDJ.2.e1160 (PMC4092321; doi:10.3897/BDJ.2.e1160)
Supplement: Supplementary material 3 — Figure 2 data [file biodiversity_data_journal-2-e1160-s003.tsv]

Year	Total_publications	1-author_name_publications	%
1961	268	56	90.3
1962	335	70	87.5
1963	211	67	94.4
1964	188	73	93.6
1965	316	63	95.5
1966	269	63	91.3
1967	216	64	94.1
1968	256	54	91.5
1969	160	54	90
1970	233	62	83.8
1971	273	63	87.5
1972	335	60	85.7
1973	345	62	84.9
1974	289	60	84.5
1975	321	56	96.6
1976	279	55	94.8
1977	527	65	80.2
1978	287	52	78.8
1979	242	51	81
1980	271	49	84.5
1981	218	53	77.9
1982	407	47	71.2
1983	661	51	82.3
1984	417	67	80.7
1985	603	68	81.9
1986	494	72	76.6
1987	451	67	83.8
1988	386	70	76.1
1989	249	62	79.5
1990	437	80	81.6
1991	379	55	83.3
1992	517	56	66.7
1993	434	64	80
1994	726	57	69.5
1995	370	60	78.9
1996	350	52	78.8
1997	414	54	72
1998	274	43	66.2
1999	360	55	65.5
2000	446	62	68.1
2001	583	55	68.8
2002	287	31	62
2003	445	56	70.9
2004	521	31	56.4
2005	327	39	63.9
2006	408	46	60.5
2007	422	47	61
2008	288	42	63.6
2009	353	36	47.4
2010	470	40	51.3
