# Supplementary material for: A dataset for examining trends in publication of new Australian insects
Source: Biodivers Data J. 2014 Jul 7;(2):e1160. doi: 10.3897/BDJ.2.e1160 (PMC4092321; doi:10.3897/BDJ.2.e1160)
Supplement: Supplementary material 5 — Figure 4 data [file biodiversity_data_journal-2-e1160-s005.tsv]

Year	No_publications_2_author_names	No_publications_3_author_names
1961	5	1
1962	10	0
1963	4	0
1964	5	0
1965	3	0
1966	6	0
1967	4	0
1968	5	0
1969	5	1
1970	12	0
1971	9	0
1972	9	1
1973	10	1
1974	11	0
1975	1	1
1976	2	1
1977	15	1
1978	15	0
1979	11	1
1980	9	0
1981	15	0
1982	19	0
1983	11	0
1984	15	1
1985	15	0
1986	23	0
1987	12	1
1988	22	0
1989	15	1
1990	17	1
1991	10	2
1992	25	3
1993	14	2
1994	24	2
1995	15	1
1996	11	3
1997	17	3
1998	18	3
1999	26	4
2000	26	3
2001	21	3
2002	17	2
2003	22	2
2004	19	4
2005	15	5
2006	27	4
2007	26	4
2008	19	5
2009	29	9
2010	30	8
