# Supplementary material for: A dataset for examining trends in publication of new Australian insects
Source: Biodivers Data J. 2014 Jul 7;(2):e1160. doi: 10.3897/BDJ.2.e1160 (PMC4092321; doi:10.3897/BDJ.2.e1160)
Supplement: Supplementary material 6 — Figure 5 data [file biodiversity_data_journal-2-e1160-s006.tsv]

Year	No_AinB_publications
1961	0
1962	0
1963	0
1964	0
1965	0
1966	0
1967	0
1968	0
1969	0
1970	0
1971	0
1972	0
1973	0
1974	1
1975	1
1976	3
1977	1
1978	1
1979	2
1980	0
1981	3
1982	2
1983	3
1984	2
1985	2
1986	1
1987	1
1988	2
1989	1
1990	7
1991	4
1992	3
1993	4
1994	4
1995	4
1996	3
1997	3
1998	2
1999	6
2000	9
2001	5
2002	3
2003	5
2004	3
2005	7
2006	8
2007	8
2008	8
2009	9
2010	8
