# Supplementary material for: A dataset for examining trends in publication of new Australian insects
Source: Biodivers Data J. 2014 Jul 7;(2):e1160. doi: 10.3897/BDJ.2.e1160 (PMC4092321; doi:10.3897/BDJ.2.e1160)
Supplement: Supplementary material 7 — Figure 6 data [file biodiversity_data_journal-2-e1160-s007.tsv]

Year	No_taxa	5-year-average
1961	268
1962	335
1963	211	263.6
1964	188	263.8
1965	316	240
1966	269	249
1967	216	243.4
1968	256	226.8
1969	160	227.6
1970	233	251.4
1971	273	269.2
1972	335	295
1973	345	312.6
1974	289	313.8
1975	321	352.2
1976	279	340.6
1977	527	331.2
1978	287	321.2
1979	242	309
1980	271	285
1981	218	359.8
1982	407	394.8
1983	661	461.2
1984	417	516.4
1985	603	525.2
1986	494	470.2
1987	451	436.6
1988	386	403.4
1989	249	380.4
1990	437	393.6
1991	379	403.2
1992	517	498.6
1993	434	485.2
1994	726	479.4
1995	370	458.8
1996	350	426.8
1997	414	353.6
1998	274	368.8
1999	360	415.4
2000	446	390
2001	583	424.2
2002	287	456.4
2003	445	432.6
2004	521	397.6
2005	327	424.6
2006	408	393.2
2007	422	359.6
2008	288	388.2
2009	353
2010	470
