# Supplementary material for: A dataset for examining trends in publication of new Australian insects
Source: Biodivers Data J. 2014 Jul 7;(2):e1160. doi: 10.3897/BDJ.2.e1160 (PMC4092321; doi:10.3897/BDJ.2.e1160)
Supplement: Supplementary material 8 — Figure 7 data [file biodiversity_data_journal-2-e1160-s008.tsv]

Year	Articles	Books
1961	265	3
1962	326	9
1963	211	0
1964	187	1
1965	309	7
1966	258	11
1967	210	6
1968	254	2
1969	159	1
1970	233	0
1971	271	2
1972	335	0
1973	336	9
1974	289	0
1975	293	28
1976	248	31
1977	517	10
1978	287	0
1979	224	18
1980	269	2
1981	217	1
1982	401	6
1983	286	375
1984	352	65
1985	401	202
1986	494	0
1987	450	1
1988	260	126
1989	223	26
1990	436	1
1991	367	12
1992	509	8
1993	388	46
1994	560	166
1995	361	9
1996	343	7
1997	407	7
1998	273	1
1999	288	72
2000	445	1
2001	311	272
2002	286	1
2003	346	99
2004	379	142
2005	230	97
2006	392	16
2007	413	9
2008	288	0
2009	353	0
2010	470	0
