# Supplementary material for: A dataset for examining trends in publication of new Australian insects
Source: Biodivers Data J. 2014 Jul 7;(2):e1160. doi: 10.3897/BDJ.2.e1160 (PMC4092321; doi:10.3897/BDJ.2.e1160)
Supplement: Supplementary material 9 — Figure 8 data [file biodiversity_data_journal-2-e1160-s009.tsv]

Year	Total_publications	ento_publications	%ento
1961	62	26	41.9
1962	80	48	60
1963	71	39	54.9
1964	78	47	60.3
1965	66	33	50
1966	69	33	47.8
1967	68	42	61.8
1968	59	33	55.9
1969	60	37	61.7
1970	74	42	56.8
1971	72	44	61.1
1972	70	32	45.7
1973	73	48	65.8
1974	71	37	52.1
1975	58	35	60.3
1976	58	36	62.1
1977	81	51	63
1978	66	40	60.6
1979	63	32	50.8
1980	58	28	48.3
1981	68	49	72.1
1982	66	34	51.5
1983	62	39	62.9
1984	83	46	55.4
1985	83	42	50.6
1986	94	46	48.9
1987	80	39	48.8
1988	92	32	34.8
1989	78	40	51.3
1990	98	41	41.8
1991	66	27	40.9
1992	84	43	51.2
1993	80	39	48.8
1994	82	38	46.3
1995	76	31	40.8
1996	66	35	53
1997	75	39	52
1998	65	31	47.7
1999	84	45	53.6
2000	91	41	45.1
2001	80	44	55
2002	50	26	52
2003	79	39	49.4
2004	55	18	32.7
2005	61	23	37.7
2006	76	36	47.4
2007	77	33	42.9
2008	66	24	36.4
2009	76	25	32.9
2010	78	27	34.6
