# Supplementary material for: A dataset for examining trends in publication of new Australian insects
Source: Biodivers Data J. 2014 Jul 7;(2):e1160. doi: 10.3897/BDJ.2.e1160 (PMC4092321; doi:10.3897/BDJ.2.e1160)
Supplement: Supplementary material 10 — Figure 9 data [file biodiversity_data_journal-2-e1160-s010.tsv]

Year	Total_publications	Publications_with__1_name	%
1961	62	32	51.6
1962	80	44	55
1963	71	34	47.9
1964	78	37	47.4
1965	66	33	50
1966	69	40	58
1967	68	37	54.4
1968	59	30	50.8
1969	60	37	61.7
1970	74	45	60.8
1971	72	38	52.8
1972	70	36	51.4
1973	73	45	61.6
1974	71	39	54.9
1975	58	32	55.2
1976	58	34	58.6
1977	81	40	49.4
1978	66	39	59.1
1979	63	29	46
1980	58	33	56.9
1981	68	43	63.2
1982	66	31	47
1983	62	32	51.6
1984	83	42	50.6
1985	83	38	45.8
1986	94	39	41.5
1987	80	34	42.5
1988	92	50	54.3
1989	78	34	43.6
1990	98	40	40.8
1991	66	27	40.9
1992	84	39	46.4
1993	80	36	45
1994	82	35	42.7
1995	76	33	43.4
1996	66	23	34.8
1997	75	38	50.7
1998	65	31	47.7
1999	84	36	42.9
2000	91	38	41.8
2001	80	37	46.3
2002	50	21	42
2003	79	45	57
2004	55	24	43.6
2005	61	30	49.2
2006	76	37	48.7
2007	77	27	35.1
2008	66	30	45.5
2009	76	38	50
2010	78	29	37.2
