# Supplementary material for: A dataset for examining trends in publication of new Australian insects
Source: Biodivers Data J. 2014 Jul 7;(2):e1160. doi: 10.3897/BDJ.2.e1160 (PMC4092321; doi:10.3897/BDJ.2.e1160)
Supplement: Supplementary material 11 — Figure 10 data [file biodiversity_data_journal-2-e1160-s011.tsv]

Year	Total_publications	5-year-average
1961	62
1962	80
1963	71	71.4
1964	78	72.8
1965	66	70.4
1966	69	68
1967	68	64.4
1968	59	66
1969	60	66.6
1970	74	67
1971	72	69.8
1972	70	72
1973	73	68.8
1974	71	66
1975	58	68.2
1976	58	66.8
1977	81	65.2
1978	66	65.2
1979	63	67.2
1980	58	64.2
1981	68	63.4
1982	66	67.4
1983	62	72.4
1984	83	77.6
1985	83	80.4
1986	94	86.4
1987	80	85.4
1988	92	88.4
1989	78	82.8
1990	98	83.6
1991	66	81.2
1992	84	82
1993	80	77.6
1994	82	77.6
1995	76	75.8
1996	66	72.8
1997	75	73.2
1998	65	76.2
1999	84	79
2000	91	74
2001	80	76.8
2002	50	71
2003	79	65
2004	55	64.2
2005	61	69.6
2006	76	67
2007	77	71.2
2008	66	74.6
2009	76
2010	78
