# Supplementary material for: A dataset for examining trends in publication of new Australian insects
Source: Biodivers Data J. 2014 Jul 7;(2):e1160. doi: 10.3897/BDJ.2.e1160 (PMC4092321; doi:10.3897/BDJ.2.e1160)
Supplement: Supplementary material 12 — Figure 11 data [file biodiversity_data_journal-2-e1160-s012.tsv]

Year	Total_publications	Australian_publications	%
1961	62	8	12.9
1962	80	21	26.3
1963	71	20	28.2
1964	78	24	30.8
1965	66	19	28.8
1966	69	15	21.7
1967	68	22	32.4
1968	59	23	39
1969	60	15	25
1970	74	21	28.4
1971	72	25	34.7
1972	70	25	35.7
1973	73	28	38.4
1974	71	37	52.1
1975	58	18	31
1976	58	31	53.4
1977	81	43	53.1
1978	66	36	54.5
1979	63	30	47.6
1980	58	26	44.8
1981	68	26	38.2
1982	66	27	40.9
1983	62	33	53.2
1984	83	38	45.8
1985	83	42	50.6
1986	94	44	46.8
1987	80	46	57.5
1988	92	39	42.4
1989	78	34	43.6
1990	98	56	57.1
1991	66	34	51.5
1992	84	38	45.2
1993	80	38	47.5
1994	82	46	56.1
1995	76	42	55.3
1996	66	32	48.5
1997	75	34	45.3
1998	65	31	47.7
1999	84	34	40.5
2000	91	46	50.5
2001	80	29	36.3
2002	50	25	50
2003	79	30	38
2004	55	26	47.3
2005	61	17	27.9
2006	76	24	31.6
2007	77	22	28.6
2008	66	28	42.4
2009	76	23	30.3
2010	78	28	35.9
