# Supplementary material for: A dataset for examining trends in publication of new Australian insects
Source: Biodivers Data J. 2014 Jul 7;(2):e1160. doi: 10.3897/BDJ.2.e1160 (PMC4092321; doi:10.3897/BDJ.2.e1160)
Supplement: Supplementary material 13 — Figure 12 data [file biodiversity_data_journal-2-e1160-s013.tsv]

Year	agency	agency5	museum	museum5	society	society5
1961	3		2		3
1962	5		3		12
1963	2	3.4	3	2.8	14	11.2
1964	2	4.2	3	2.8	17	11.8
1965	5	4.4	3	2.4	10	12.2
1966	7	6	2	1.8	6	11.6
1967	6	6.8	1	1.6	14	10
1968	10	6.2	0	1.4	11	11.4
1969	6	6.4	2	1	9	13.4
1970	2	7.2	2	1.2	17	13.2
1971	8	6	0	1.6	16	15.4
1972	10	7.4	2	2.2	13	17.4
1973	4	7.6	2	2.4	22	16.2
1974	13	7.4	5	2.6	19	17.4
1975	3	8	3	3.8	11	19.2
1976	7	9.6	1	3.6	22	19.4
1977	13	9.6	8	3	22	18.6
1978	12	11.8	1	2.6	23	18.6
1979	13	11.8	2	3	15	17.4
1980	14	12	1	2.2	11	14.8
1981	7	11.6	3	2.4	16	14.4
1982	14	11.8	4	2.6	9	15.6
1983	10	13	2	2.8	21	17.4
1984	14	14.6	3	4.6	21	17.6
1985	20	14.6	2	5.8	20	20.2
1986	15	14.2	12	7.4	17	20.2
1987	14	12.6	10	9	22	19.4
1988	8	14.2	10	10.8	21	18.8
1989	6	14	11	10	17	17.8
1990	28	14	11	8.8	17	17.4
1991	14	14.8	8	8	12	17.2
1992	14	17.8	4	7.2	20	17.4
1993	12	15	6	7.2	20	17.4
1994	21	14.6	7	6.8	18	17.8
1995	14	13.8	11	7.2	17	17.4
1996	12	13.6	6	7.6	14	15.8
1997	10	11.6	6	7.8	18	15.2
1998	11	10.2	8	10.2	12	15
1999	11	10	8	10	15	14.8
2000	7	8.8	23	10.4	16	13.8
2001	11	7.4	5	10	13	15.2
2002	4	6	8	10	13	14.8
2003	4	5.2	6	6	19	13.8
2004	4	3.8	8	6.4	13	13.8
2005	3	3.6	3	5.8	11	14
2006	4	3.2	7	6.8	13	13.2
2007	3	2.6	5	6.6	14	13.6
2008	2	2.2	11	7.8	15	15
2009	1		7		15
2010	1		9		18
