# Supplementary material for: A dataset for examining trends in publication of new Australian insects
Source: Biodivers Data J. 2014 Jul 7;(2):e1160. doi: 10.3897/BDJ.2.e1160 (PMC4092321; doi:10.3897/BDJ.2.e1160)
Supplement: Supplementary material 14 — Figures 13, 14 data [file biodiversity_data_journal-2-e1160-s014.tsv]

Year	AJZpubs	AJZtaxa	ITpubs	ITtaxa	ISpubs	IStaxa	Zpubs	Ztaxa
1961	2	72
1962	4	118
1963	1	12
1964	1	1
1965	5	69
1966	7	38
1967	6	34
1968	10	114
1969	6	30
1970	1	6
1971	7	97
1972	10	149
1973	4	72
1974	12	157
1975	3	19
1976	7	159
1977	12	137
1978	10	152
1979	12	104
1980	12	169
1981	7	67
1982	14	228
1983	10	134
1984	14	153
1985	19	256
1986	15	194
1987			14	204
1988	1	1	7	38
1989			5	19
1990			28	199
1991			13	198
1992			13	140
1993			10	125
1994			17	102
1995			12	114
1996			11	127
1997			9	50
1998	1	2	9	86
1999			9	104
2000			6	41
2001			9	132
2002					4	108
2003					4	66	2	15
2004					3	16	7	14
2005					2	7	9	53
2006					2	51	15	137
2007					2	3	21	155
2008					2	7	20	101
2009					1	2	28	141
2010					1	5	22	127
